# Supplementary material for: Wound Healing Potential of an Oleoresin Essential Oil Chemotype from Canarium schweinfurthii Engl
Source: Molecules. 2022 Nov 17;27(22):7966. doi: 10.3390/molecules27227966 (PMC9697663; doi:10.3390/molecules27227966)
Supplement: Supplementary file 1 [file molecules-27-07966-s001.zip]

Archive with 1 entries (1 files):
- molecules-2028419-supplementary.pdf
